# Supplementary material for: Identifying the causes of recurrent pregnancy loss in consanguineous couples using whole exome sequencing on the products of miscarriage with no chromosomal abnormalities
Source: Sci Rep. 2021 Mar 26;11:6952. doi: 10.1038/s41598-021-86309-9 (PMC7997959; doi:10.1038/s41598-021-86309-9)
Supplement: Supplementary file 1 — Supplementary Dataset. [file 41598_2021_86309_MOESM1_ESM.xlsx]

## Sheet: Sheet1
Identifying the causes of recurrent pregnancy loss in consanguineous couples using whole exome sequencing on the products of miscarriage
Kimia Najafi 1,2 , Zohreh Mehrjoo 1 , Fariba Ardalani 1 , Siavash Ghaderi-Sohi 2 , Ariana Kariminejad 2 , Roxana Kariminejad 2 , Hossein Najmabadi 1,2
1- Genetic Research Center, University of Social Welfare and Rehabilitation Sciences, Tehran, Iran
2- Kariminejad ‐ Najmabadi Pathology & Genetics Center, Tehran, Iran
	1	2	3	4	5		6	7	8	9	10	11		12	13
Fetus DNA number	D82169	D84904	D90202	D90377	D90759		D91414	D93272	D93926	D94162	D94947	D95136		D97406	D76452
Gene-symbol	PIEZO1	BBS12	FUCA1	FRAS1	GBE1		POMT1	STIL	COL1A1	COG6	SCN5A	PIEZO1		DIS3L2	COL1A1
Change	chr16:88851342_88851343delAC	chr4:123665061G>A	chr1:24192101G>A	chr4:79403051-C>A	c.-35_-54 del	chr3:81699035C>T	Chr9:134385788C>T	chr1:47755118G>A	chr17:48264402C>T	chr13:40325140T>G	chr3:38603958G>A	chr16:88783507G>A	chr16:88799041C>A	chr2:232888986G.A	chr17:48264069T>C
Main Isoform	NM_001142864	NM_152618	NM_000147	NM_025074	NM_000158	NM_000158	NM_001136114	NM_001048166	NM_000088	NM_020751	NM_001160161	NM_001142864	NM_001142864	NM_152383.4	NM_000088
Change cDNA	c.30-31 del	c.2014G>A	c.404C>T	c.8537C>T	-	c.467G>A	c.490C>T	c.1012C>T	c.3505G>A	c.1884T>G	c.3749C>T	c.6584C>T	c.2764G>T	c..211-1G>A	c.C490T
Change protein	p.10L>fs	p.672A>T	p.135T>M	p.135T>M	-	p.156R>H	p.164Q>X	p.338H>Y	p.1169G>S	p.628Y>X	p.1250T>M	p.2195S>L	p.922G>W	_	p.Q164X
Location	Exon1- coding region	Exon 2	Exon2	Exon 57	UTR5	Exon4	Exon7	exon 9	Exon47	Exon19	Exon 21	Exon 45	Exon 20	Intron 3	Exon 7
Mutation type	Frameshift	Missense	Missense	Missense	20bp deletion	Missense	Stop gain	Missense	Missense	Stop gain	Missense	Missense	Missense	Missense	Missense
Homo/Hetero	Homo	Homo	Homo	Homozygous	Hetero	Hetero	Homo	Homo	Hetero	Homo	Homo	Hetero	Hetero	Homo	Homo
OMIM	Dehydrated hereditary stomatocytosis with or without pseudohyperkalemia and/or perinatal edema, 194380 Lymphedema, hereditary, III, 616843	Bardet-Biedl syndrome 12 615989	Fucosidosis,2300000	Fraser syndrome,1219000,AR	Glycogen storage disease IV,232500		Muscular dystrophy-dystroglycanopathy, 236670, 613155, 609308	Microcephaly 7, primary, autosomal recessive, 612703	Ehlers-Danlos syndrome, arthrochalasia type, 1, 130060	Congenital disorder of glycosylation, type Iil, 614576	Long QT syndrome-3,603830	Dehydrated hereditary stomatocytosis with or without pseudohyperkalemia and/or perinatal edema, 194380 Lymphedema, hereditary, III, 616843		Perlman syndrome OMIM # 267000	Ehlers-Danlos syndrome, arthrochalasia type, 1, 130060
CADD	29	33	31	31	-	35	41	28.1	26.4	38	26.6	32	26.7	_	23.8
SIFT	-	deleterious	deleterious	Deleterious	-	deleterious	deleterious	deleterious	deleterious	-	deleterious	deleterious	deleterious	_	deleterious
Polyphen2_HDIV	-	Probably damaging	Probably damaging	Probably damaging	-	Probably damaging	-	probably damaging	Probably damaging	-	Probably damaging	Probably damaging	Probably damaging	_	Probably damaging
Polyphen2_HVAR	-	Probably damaging	Probably damaging	Probably damaging	-	Possibly damaging	-	Possibly damaging	Probably damaging	-	Probably damaging	Probably damaging	Probably damaging	_	Probably damaging
Mutation Taster	Disease causing- NMD	Disease causing	Disease causing	Disease causing	Disease causing	Disease causing	Disease causing	Disease causing	Disease causing	Disease causing	Disease causing	Disease causing	Disease causing	Disease causing	Disease causing
M-CAP	-	Possibly pathogenic	Possibly pathogenic	Possibly Pathogenic	-	possibly pathogenic	-	Possibly benign	possibly pathogenic	-	possibly pathogenic	NA	-	_	possibly pathogenic
fathmm-MKL_score	-	0.991	0.988	Deleterious	-	0.99	deleterious	0.947	0.967	0.859	0.987	0.981	0.934		0.945
GERP++_RS	-	5.91	5.38	0.87	-	5.83	5.15	5.54	3.35	-2.14	4.04	4.68	4.89		4.07
SiPhy_29way_logOdds	-	20.299	19.496	-	-	20.11	17.212	19.478	13.96	10.822	16.415	16.705	14.524		12.067
esp6500siv2_all	0	7.7e-05	0	0	0	8.4e-05	0	7.7e-05	0	0	0.0004	0	0	0	0
1000g2015aug_all	0	0.000798722	0	0	0	0	0	0	0	0	0.000199681	0	0	0	0
Kaviar_AF	0	0.0010414	1.29e-05	0	0	3.88e-05	6.5e-06	6.5e-06	6.5e-06	0	0.000194	1.29e-05	6.5e-06	0	0
ExAC_ALL	0	0.0012	1.647e-05	0	0	5.03e-05	0	8.293e-06	0	0	0.0002	8.9e-05	5.585e-05	0	0
genomAD	0	0.001	1e-06	0	0	3e-05	3.2e-05		0	0	0.0001	4.8e-05	4.6e-05	0	0
Iranome (homo)	0	0	0	0	0	0	0	0	0	0	0	0	0	0	0
Iranome (hetero)	0	17	0	0	0	0	0	0	0	0	0	0	0	0	0
		rs140895713	rs779017131			rs374404487	rs119462981	rs376383597	rs67815019		rs199473603	rs766429217	rs765114227
HGMD	-						CM022978		CM070692		CM992663
ACMG	PSV1 PS3 PM3 PM4 PP3 PP4 Pathogen	PM1 PM3 BS1 VOUS	PM1 PM2 PM3 PP3 Likely pathogen	PM1 PM2 PM3 PP3 PP4 BP1 / Likely pathogen	PSV1 PM2 PM3 pathogen	PM1 PM2PM3/ likely pathogenic	PVS1 PM2 PM3 PP4 PP5/ Pathogenic	PM2 PP3 PM3 VOUS	PS2 PM2 PP3 PP5 Likely pathogenic	PM2,PM3 VOUS	PS3 PM1 PM2 PM3 PP3 PP5 BP1/ Pathogen	PM1 PM2 VOUS	PM2 VOUS	PVS1, PM2,PP3/likely pathogenic	PM1PM2 PM6 PP3/Likely pathogenic
